# Supplementary material for: Reversible phase transformations between Pb nanocrystals and a viscous liquid-like phase
Source: Sci Adv. 2024 Jun 19;10(25):eadn6426. doi: 10.1126/sciadv.adn6426 (PMC11186508; doi:10.1126/sciadv.adn6426)
Supplement: Supplementary file 2 — Movies S1 to S8 [file sciadv.adn6426_movies_s1_to_s8.zip]

Archive with 8 entries (8 files):
- adn6426_movie_s1.avi
- adn6426_movie_s2.avi
- adn6426_movie_s3.avi
- adn6426_movie_s4.avi
- adn6426_movie_s5.avi
- adn6426_movie_s6.avi
- adn6426_movie_s7.avi
- adn6426_movie_s8.avi
